# Supplementary material for: Rehabilitation enhances epothilone-induced locomotor recovery after spinal cord injury
Source: Brain Commun. 2023 Jan 13;5(1):fcad005. doi: 10.1093/braincomms/fcad005 (PMC9893225; doi:10.1093/braincomms/fcad005)
Supplement: fcad005_Supplementary_Data [file fcad005_supplementary_data.zip]

Archive with 2 entries (2 files):
- Supplementary_Material.pdf
- Supplementary_video_1.mp4
